# Supplementary material for: Role of leisure sedentary behavior on type 2 diabetes and glycemic homeostasis: a Mendelian randomization analysis
Source: Front Endocrinol (Lausanne). 2023 Nov 23;14:1221228. doi: 10.3389/fendo.2023.1221228 (PMC10702218; doi:10.3389/fendo.2023.1221228)
Supplement: Supplementary file 2 [file Table_1.xlsx]

## Sheet: Sup table1 STROBE-MR checklist
Supplementary Table -1 STROBE-MR checklist of recommended items to address in reports of Mendelian randomization studies1 2
Item No.	Section	Checklist item	Note
1	TITLE and ABSTRACT
		Indicate Mendelian randomization (MR) as the study’s design in the title and/or the abstract if that is a main purpose of the study	Title and ABSTRACT
	INTRODUCTION
2	Background	Explain the scientific background and rationale for the reported study. What is the exposure? Is a potential causal relationship between exposure and outcome plausible? Justify why MR is a helpful method to address the study question	Paragraph 1-3
3	Objectives	State specific objectives clearly, including pre-specified causal hypotheses (if any). State that MR is a method that, under specific assumptions, intends to estimate causal effects	Paragraph 3
	METHODS
4	Study design and data sources	Present key elements of the study design early in the article. Consider including a table listing sources of data for all phases of the study. For each data source contributing to the analysis, describe the following:	Section of Overview of the Study Design, Data Sources and Instrument Selection, Figure 1
	a)	Setting: Describe the study design and the underlying population, if possible. Describe the setting, locations, and relevant dates, including periods of recruitment, exposure, follow-up, and data collection, when available.
	b)	Participants: Give the eligibility criteria, and the sources and methods of selection of participants. Report the sample size, and whether any power or sample size calculations were carried out prior to the main analysis
	c)	Describe measurement, quality control and selection of genetic variants
	d)	For each exposure, outcome, and other relevant variables, describe methods of assessment and diagnostic criteria for diseases
	e)	Provide details of ethics committee approval and participant informed consent, if relevant
5	Assumptions	Explicitly state the three core IV assumptions for the main analysis (relevance, independence and exclusion restriction) as well assumptions for any additional or sensitivity analysis	Sensitivity Analysis section
6	Statistical methods: main analysis	Describe statistical methods and statistics used	Section of Statistical Analysis and Mediation analysis
	a)	Describe how quantitative variables were handled in the analyses (i.e., scale, units, model)
	b)	Describe how genetic variants were handled in the analyses and, if applicable, how their weights were selected
	c)	Describe the MR estimator (e.g. two-stage least squares, Wald ratio) and related statistics. Detail the included covariates and, in case of two-sample MR, whether the same covariate set was used for adjustment in the two samples
	d)	Explain how missing data were addressed
	e)	If applicable, indicate how multiple testing was addressed
7	Assessment of assumptions	Describe any methods or prior knowledge used to assess the assumptions or justify their validity	Sensitivity Analysis section
8	Sensitivity analyses and additional analyses	Describe any sensitivity analyses or additional analyses performed (e.g. comparison of effect estimates from different approaches, independent replication, bias analytic techniques, validation of instruments, simulations)
9	Software and pre-registration
	a)	Name statistical software and package(s), including version and settings used
	b)	State whether the study protocol and details were pre-registered (as well as when and where)
	RESULTS
10	Descriptive data
	a)	Report the numbers of individuals at each stage of included studies and reasons for exclusion. Consider use of a flow diagram	Section of Genetic IVs Selection and F-statistics
	b)	Report summary statistics for phenotypic exposure(s), outcome(s), and other relevant variables (e.g. means, SDs, proportions)
	c)	If the data sources include meta-analyses of previous studies, provide the assessments of heterogeneity across these studies
	d)	For two-sample MR:
		i. Provide justification of the similarity of the genetic variant-exposure associations between the exposure and outcome samples
		ii. Provide information on the number of individuals who overlap between the exposure and outcome studies
11	Main results		Section of Two-Sample Univariate Mendelian Randomization Analysis,
	a)	Report the associations between genetic variant and exposure, and between genetic variant and outcome, preferably on an interpretable scale
	b)	Report MR estimates of the relationship between exposure and outcome, and the measures of uncertainty from the MR analysis, on an interpretable scale, such as odds ratio or relative risk per SD difference
	c)	If relevant, consider translating estimates of relative risk into absolute risk for a meaningful time period
	d)	Consider plots to visualize results (e.g. forest plot, scatterplot of associations between genetic variants and outcome versus between genetic variants and exposure)
12	Assessment of assumptions		Section of Two-Sample Univariate Mendelian Randomization Analysis, Multivariate Mendelian Randomization Analysis, Mediation Analysis
	a)	Report the assessment of the validity of the assumptions
	b)	Report any additional statistics (e.g., assessments of heterogeneity across genetic variants, such as I2, Q statistic or E-value)
13	Sensitivity analyses and additional analyses
	a)	Report any sensitivity analyses to assess the robustness of the main results to violations of the assumptions
	b)	Report results from other sensitivity analyses or additional analyses
	c)	Report any assessment of direction of causal relationship (e.g., bidirectional MR)
	d)	When relevant, report and compare with estimates from non-MR analyses
	e)	Consider additional plots to visualize results (e.g., leave-one-out analyses)
	DISCUSSION
14	Key results	Summarize key results with reference to study objectives	Paragraph 1 of DISCUSSION
15	Limitations	Discuss limitations of the study, taking into account the validity of the IV assumptions, other sources of potential bias, and imprecision. Discuss both direction and magnitude of any potential bias and any efforts to address them	Paragraph 8-9 of DISCUSSION
16	Interpretation		Paragraph 2-6 of DISCUSSION
	a)	Meaning: Give a cautious overall interpretation of results in the context of their limitations and in comparison with other studies
	b)	Mechanism: Discuss underlying biological mechanisms that could drive a potential causal relationship between the investigated exposure and the outcome, and whether the gene-environment equivalence assumption is reasonable. Use causal language carefully, clarifying that IV estimates may provide causal effects only under certain assumptions
	c)	Clinical relevance: Discuss whether the results have clinical or public policy relevance, and to what extent they inform effect sizes of possible interventions
17	Generalizability	Discuss the generalizability of the study results (a) to other populations, (b) across other exposure periods/timings, and (c) across other levels of exposure
	OTHER INFORMATION
18	Funding	Describe sources of funding and the role of funders in the present study and, if applicable, sources of funding for the databases and original study or studies on which the present study is based	Section of Acknowledgments and Additional Information
19	Data and data sharing	Provide the data used to perform all analyses or report where and how the data can be accessed, and reference these sources in the article. Provide the statistical code needed to reproduce the results in the article, or report whether the code is publicly accessible and if so, where
20	Conflicts of Interest	All authors should declare all potential conflicts of interest
This checklist is copyrighted by the Equator Network under the Creative Commons Attribution 3.0 Unported (CC BY 3.0) license.
1	Skrivankova VW, Richmond RC, Woolf BAR, Yarmolinsky J, Davies NM, Swanson SA, et al. Strengthening the Reporting of Observational Studies in Epidemiology using Mendelian Randomization (STROBE-MR) Statement. JAMA. 2021;under review.
2	Skrivankova VW, Richmond RC, Woolf BAR, Davies NM, Swanson SA, VanderWeele TJ, et al. Strengthening the Reporting of Observational Studies in Epidemiology using Mendelian Randomisation (STROBE-MR): Explanation and Elaboration. BMJ. 2021;375:n2233.

## Sheet: Sup table 2 Pleiotropic SNPs
Supplementary Table 2. Potentially pleiotropic SNPs of leisure sedentary behaviors in the Mendelian randomization.
Pleiotropic effect(s)	SNP	P-value	Reference (PMID or author)
Leisure television watching
Adiponectin levels	rs80270210	4e-06	Wu Y, 2013
Autism spectrum disorder	rs2447098	6.8e-12	Kuo PH, 2015
Birth length	rs8756	5.3e-10	van der Valk RJ, 2014
Birth weight	rs8756	5.3e-10	Horikoshi M, 2012
Blood Cooper	rs749671	2.7e-12	GM, 2008
Blood pressure	rs13107325	1.5e-12	21909115
	rs7189927	3.4e-11	Lu Y, 2016
Body mass index	rs13107325	1.5e-12	29608557
	rs749671	2.7e-12	Locke AE, 2015
	rs2584597	2.9e-10	Locke AE, 2015
	rs7189927	3.4e-11	Locke AE, 2015; Willer CJ, 2008; Speliotes, 2010
Brain structure	rs8756	5.3e-10	Stein JL, 2012
Childhood body mass index	rs13107325	1.5e-12	Felix JF, 2015
Cholesterol	rs13107325	1.5e-12	20864672
Crohn's disease.	rs13107325	1.5e-12	31151823
Diastolic blood pressure	rs13107325	1.5e-12	Ehret GB, 2011
Educational attainment	rs3796386	3.2e-33	Davies G, 2016; Okbay A, 2016
	rs12554512	3.8e-21	Davies G, 2016
	rs10189857	6.2e-21	27338279
	rs6905544	8.5e-18	Okbay A, 2016
	rs11689199	5.5e-17	Okbay A, 2016; Rietveld 2013
	rs262890	3.2e-15	Okbay A, 2016;
	rs2616830	2.9e-14	Rietveld, 2013
	rs9964724	3.3e-14	Davies G, 2016; Okbay A, 2016;
	rs10772643	1.3e-12	Okbay A, 2016;
	rs3754970	4.8e-12	Rietveld, 2013
	rs11810109	5.4e-12	Okbay A, 2016;
	rs7043521	6.5e-11	Rietveld, 2013
	rs17379561	1.1e-16	Okbay A, 2016
	rs7189927	3.4e-11	Okbay A, 2016; Rietveld, 2013
	rs10786658	4.6e-11	Okbay A, 2016;
	rs11714337	4.7e-11	Okbay A, 2016;
Epithelial ovarian cancer	rs1243182	2e-15	Kuchenbaecker KB, 2015
Extraversion	rs2045147	5.9e-09	Lo MT, 2016
Fibrinogen levels	rs870151	8.8e-13	de Vries PS, 2017
Gout	rs801733	7.3e-14	Nakayama A, 2016;Matsuo H, 2015
Gut microbiota (bacterial taxa)	rs6905544	8.5e-18	Bonder MJ, 2016
Head circumference (infant)	rs8756	5.3e-10	Taal HR, 2012
Heavy alcohol consumption	rs13107325	1.5e-12	31998841
Height	rs2584597	2.9e-10	Wood AR, 2014; Carty CL, 2011; N'Diaye A, 2011; Gudbjartsson DF, 2008
	rs7248205	3.4e-10	He M, 2014
	rs8756	5.3e-10	Wood AR, 2014; He M, 2014; Berndt SI, 2013; Carty CL, 2011; Lango Allen H, 2010; Liu JZ, 2010; Soranzo N 2009; Gudbjartsson DF, 2008; Weedon MN, 2008; Lettre G, 2008
	rs111901094	2e-09	Wood AR, 2014
Hemoglobin	rs10189857	6.2e-21	30216683
Hip circumference	rs2584597	2.9e-10	Shungin D, 2015
	rs749671	2.7e-12	Shungin D, 2015
	rs7189927	3.4e-11	Shungin D, 2015
	rs8756	5.3e-10	Shungin D, 2015
Hypertension	rs13107325	1.5e-12	Ehret GB, 2011
	rs13107325	1.5e-12	Ehret GB, 2011
Idiopathic Scoliosis	rs13107325	1.5e-12	31513097
Infant length	rs8756	5.3e-10	van der Valk RJ, 2014
Inflammatory bowel disease	rs7189927	3.4e-11	Liu JZ, 2015; Imielinski M, 2009
	rs6141814	1.3e-09	Liu JZ, 2015; Jostins L, 2012
Inflammatory skin disease	rs10876864	1e-09	Baurecht H, 2015
Invasive lobular carcinoma of the breast	rs1243182	2e-15	24743323
Menarche (age at onset)	rs3796386	3.2e-33	Perry JR, 2014; Elks CE, 2010
Neuroticism	rs9964724	3.3e-14	Okbay A, 2016;
NT-proBNP levels in acute coronary syndrome	rs13107325	1.5e-12	26908625
Obesity	rs7189927	3.4e-11	Berndt SI, 2013
Obesity-related traits	rs6673341	2.2e-11	Comuzzie AG, 2012
Ovarian cancer	rs1243182	2e-15	Pharoah PD, 2013
Parkinson's disease	rs749671	2.7e-12	Nalls MA, 2015
Psoriasis	rs71658797	6.3e-10	Tsoi LC, 2017
Pulse pressure	rs8756	5.3e-10	Warren, 2017
Rheumatoid arthritis	rs10876864	1e-09	Okada Y, 2013
Schizophrenia or bipolar disorder	rs10189857	6.2e-21	27338279
	rs13107325	1.5e-12	Goes FS, 2015
	rs9834970	3.3e-09	Ruderfer DM, 2013
	rs12554512	3.8e-21	Hou L, 2016
	rs9718104	9.3e-19	Kerner B, 2011
	rs9834970	3.3e-09	22182935
Sleep Duration	rs13107325	1.5e-12	27494321
Subjective response to lithium treatment	rs9834970	3.3e-09	26503763
Systolic blood pressure	rs13107325	1.5e-12	Ehret GB, 2011
Triglyceride levels	rs749671	2.7e-12	Spracklen CN, 2017
Tuberous sclerosis	rs2073869	1.5e-10	20877415
Diabetes	rs10876864	1e-09	21850031
	rs13107325	1.5e-12	23236286
Ulcerative colitis	rs6141814	1.3e-09	Liu JZ, 2015
Vitiligo	rs10876864	1e-09	26870082
Waist circumference	rs7189927	3.4e-11	Shungin D, 2015
Waist-to-hip ratio	rs80270210	4e-06	Shungin D, 2015
Warfarin maintenance dose	rs749671	2.7e-12	Parra EJ, 2015; Cha PC, 2010; Takeuchi F, 2009
Weight	rs7189927	3.4e-11	Thorleifsson G, 2008
Leisure computer use
Age at voice drop	rs9477970	1e-08	Pickrell JK, 2016
Bipolar disorder	rs4977839	4.7e-19	Hou L, 2016
Cognitive function	rs11708955	4.2e-11	Davies G, 2015
	rs9477970	1e-08	Davies G, 2015
Crohn's disease	rs11708955	4.2e-11	Franke A, 2010; Liu JZ, 2015; Barrett JC, 2009; Parkes M, 2007; WTCCC, 2007
Educational attainment	rs4977839	4.7e-19	Okbay A, 2016; Davies G, 2016
	rs11708955	4.2e-11	Okbay A, 2016; Davies G, 2015; Rietveld CA, 2014
	rs1448355	1.3e-10	Okbay A, 2016
	rs6129084	9.3e-10	Okbay A, 2016
Gut microbiota	rs11708955	4.2e-11	Bonder MJ, 2016
(functional units)
Inflammatory bowel disease	rs11708955	4.2e-11	de Lange KM, 2017; Liu JZ, 2015; Jostins L, 2012
Pediatric autoimmune diseases	rs11708955	4.2e-11	Li YR, 2015
Primary sclerosing cholangitis	rs11708955	4.2e-11	Ji SG, 2016; Melum E 2010
Schizophrenia	rs13262595	1.2e-12	Goes FS, 2015; Ripke S, 2014
Ulcerative colitis	rs11708955	4.2e-11	de Lange KM, 2017; Liu JZ, 2015; Julià A, 2014; Anderson CA, 2011; McGovern DP, 2010; Barrett JC, 2009
Leisure driving
Educational attainment	rs1198575	2e-11	Rietveld CA, 2014
Adiponectin levels	rs4765541	5.1e-09	Wu Y, 2013
HDL cholesterol	rs4765541	5.1e-09	Willer CJ, 2013; Teslovich, TM
Triglyceride levels	rs4765541	5.1e-09	Spracklen CN, 2017; & Willer CJ, 2013
WHR adjusted for BMI	rs4765541	5.1e-09	Shungin D, 2015

## Sheet: Sup table 3 IVs
Supplementary Table 3. SNPs included as instrumental variables in the study
SNP	effect_allele	eaf	beta	se	pval.exposure	R2	F
Leisure television watching
rs10041724	T	0.807695	0.0180931	0.00273852	3.9e-11	0.000103374	43.6378
rs10054327	G	0.576024	0.0172449	0.00219021	3.4e-15	0.000146808	61.9752
rs10145592	C	0.409418	-0.014845	0.00220802	1.8e-11	0.000107046	45.188
rs1022785	G	0.14165	0.0180068	0.00311082	7.1e-09	7.93509e-05	33.4959
rs10234444	G	0.823392	0.0158909	0.00286457	2.9e-08	7.28802e-05	30.7643
rs1031423	T	0.215208	-0.0185194	0.00262613	1.8e-12	0.00011777	49.7153
rs10427502	G	0.622468	0.0136963	0.00223339	8.6e-10	8.9064e-05	37.5964
rs10737620	T	0.273668	0.0144141	0.00241921	2.6e-09	8.40726e-05	35.4892
rs10771746	C	0.716605	-0.0142821	0.00239463	2.5e-09	8.4243e-05	35.5611
rs10874772	G	0.349913	0.0126769	0.00225712	1.9e-08	7.47047e-05	31.5344
rs10890123	C	0.770249	0.0142118	0.0025712	3.3e-08	7.23533e-05	30.5418
rs10932837	C	0.494411	-0.0131055	0.00216152	1.3e-09	8.70591e-05	36.75
rs10994943	T	0.581013	0.0129868	0.00219109	3.1e-09	8.31976e-05	35.1198
rs11020045	A	0.669012	-0.0129952	0.00230152	1.6e-08	7.55035e-05	31.8717
rs11130793	C	0.601737	0.0129223	0.00221055	5e-09	8.09295e-05	34.1623
rs11201422	T	0.668794	0.0126882	0.00229902	3.4e-08	7.21351e-05	30.4497
rs11218575	C	0.566037	0.0153751	0.00218733	2.1e-12	0.000117009	49.3942
rs11245482	T	0.61325	-0.0132329	0.00222132	2.6e-09	8.40455e-05	35.4778
rs113584870	G	0.824434	0.0169679	0.00298893	1.4e-08	7.63229e-05	32.2176
rs114600294	G	0.788982	-0.0162426	0.00264223	7.9e-10	8.94941e-05	37.7779
rs1156541	C	0.222974	0.0144511	0.0026009	2.8e-08	7.31116e-05	30.8619
rs116175338	G	0.753708	-0.0142616	0.00251427	1.4e-08	7.61979e-05	32.1648
rs11654952	T	0.861375	-0.0171839	0.00313587	4.3e-08	7.11148e-05	30.019
rs11657730	C	0.636776	0.0129477	0.00226497	1.1e-08	7.73909e-05	32.6685
rs11763734	A	0.510007	-0.012463	0.00216247	8.2e-09	7.86637e-05	33.2058
rs11985394	T	0.545277	0.0123238	0.00216802	1.3e-08	7.65231e-05	32.3021
rs12105701	C	0.395851	-0.0128825	0.00220843	5.4e-09	8.05863e-05	34.0174
rs12272012	G	0.955687	-0.0295782	0.00525808	1.9e-08	7.49411e-05	31.6342
rs12289262	C	0.730942	-0.0137276	0.00244533	2e-08	7.46354e-05	31.5052
rs12476388	C	0.708552	0.0133031	0.00237409	2.1e-08	7.43605e-05	31.3892
rs12491503	G	0.670306	-0.0142607	0.00229906	5.5e-10	9.11181e-05	38.4636
rs12541615	T	0.817478	-0.0175199	0.00280013	3.9e-10	9.27107e-05	39.1359
rs12725114	G	0.802003	0.015309	0.00271147	1.6e-08	7.54944e-05	31.8678
rs1278847	C	0.694252	0.0159233	0.00234661	1.2e-11	0.000109044	46.0312
rs13029509	G	0.520079	-0.018334	0.00215848	2e-17	0.000170847	72.1251
rs138256022	C	0.958546	-0.0313469	0.00565322	2.9e-08	7.28164e-05	30.7373
rs141184308	A	0.977528	0.0432607	0.00777329	2.6e-08	7.33515e-05	30.9632
rs1421334	A	0.449524	0.0173137	0.00218309	2.2e-15	0.000148948	62.8789
rs142710267	T	0.65012	0.0162445	0.00236627	6.6e-12	0.000111609	47.1143
rs150399729	C	0.968958	0.0389574	0.00707312	3.6e-08	7.18439e-05	30.3268
rs1563908	A	0.619611	0.0163457	0.00222623	2.1e-13	0.000127666	53.8934
rs1623025	G	0.52946	-0.012357	0.00217698	1.4e-08	7.6304e-05	32.2096
rs17207890	G	0.657407	0.015694	0.00228666	6.7e-12	0.000111552	47.0904
rs17512836	T	0.974385	0.0422142	0.00684643	7e-10	9.00353e-05	38.0064
rs17568389	T	0.486903	0.0154814	0.0021647	8.6e-13	0.000121126	51.1321
rs17727474	C	0.832295	0.017551	0.00296085	3.1e-09	8.32143e-05	35.1269
rs17789218	T	0.75605	0.0185965	0.00251401	1.4e-13	0.000129579	54.7012
rs1889778	C	0.53607	0.0124324	0.00216679	9.6e-09	7.79661e-05	32.9113
rs2034768	A	0.48743	0.0147356	0.00215816	8.6e-12	0.000110404	46.6054
rs2060199	T	0.446311	0.012079	0.00216372	2.4e-08	7.38059e-05	31.155
rs2164744	T	0.635134	-0.0128573	0.00224685	1.1e-08	7.75499e-05	32.7356
rs2173650	G	0.852206	0.017845	0.00304387	4.6e-09	8.13971e-05	34.3597
rs2184364	A	0.782382	0.0156396	0.00263677	3e-09	8.3317e-05	35.1702
rs2460	G	0.736281	-0.0152938	0.00245865	5e-10	9.16349e-05	38.6817
rs2717559	A	0.55928	0.0124298	0.00219436	1.5e-08	7.59876e-05	32.076
rs2787374	T	0.407789	0.012493	0.00219413	1.2e-08	7.67783e-05	32.4099
rs28457808	C	0.837433	0.0165953	0.00293406	1.5e-08	7.57639e-05	31.9816
rs28971796	A	0.378365	0.014827	0.0024757	2.1e-09	8.49448e-05	35.8574
rs303753	G	0.652948	-0.0144597	0.00229051	2.7e-10	9.43792e-05	39.8403
rs34224261	G	0.469443	-0.0175417	0.00215973	4.6e-16	0.000156221	65.9497
rs34864022	A	0.933558	-0.0263815	0.00435706	1.4e-09	8.68235e-05	36.6505
rs35574015	T	0.705846	-0.0131592	0.00237523	3e-08	7.26908e-05	30.6843
rs374722	G	0.150476	0.0244932	0.0030238	5.5e-16	0.000155375	65.5924
rs405797	T	0.246793	-0.0148849	0.00250575	2.8e-09	8.35686e-05	35.2764
rs42210	G	0.289169	-0.0138517	0.00239536	7.3e-09	7.91942e-05	33.4297
rs4334769	G	0.473922	0.0121315	0.00216621	2.1e-08	7.42778e-05	31.3542
rs4382592	T	0.301425	0.0136721	0.00235776	6.7e-09	7.96343e-05	33.6155
rs4435081	C	0.529508	0.0121101	0.00216745	2.3e-08	7.39313e-05	31.208
rs4523073	A	0.591077	-0.0137517	0.00221114	5e-10	9.16017e-05	38.6677
rs457335	A	0.226746	0.0150723	0.00258159	5.3e-09	8.07259e-05	34.0763
rs4577309	A	0.468698	0.0160037	0.00216796	1.6e-13	0.000129046	54.4762
rs4675246	G	0.796922	-0.0148496	0.00267587	2.9e-08	7.29342e-05	30.787
rs4775373	T	0.361442	0.0132229	0.00225713	4.7e-09	8.12771e-05	34.309
rs4810315	G	0.668214	-0.0128121	0.00230486	2.7e-08	7.31784e-05	30.8901
rs4845364	A	0.495003	-0.0153008	0.00215604	1.3e-12	0.000119269	50.3481
rs4937842	G	0.633634	-0.0128044	0.00225644	1.4e-08	7.62607e-05	32.1914
rs4950109	T	0.38102	-0.012789	0.00222498	9e-09	7.82439e-05	33.0285
rs4973576	C	0.298072	-0.0145232	0.00237947	1e-09	8.82245e-05	37.242
rs55700114	G	0.712746	-0.014333	0.00239284	2.1e-09	8.49715e-05	35.8687
rs55909997	G	0.650384	-0.0135532	0.00227041	2.4e-09	8.43921e-05	35.6241
rs56103247	C	0.943942	0.0297647	0.00475247	3.8e-10	9.28939e-05	39.2132
rs56291505	A	0.719723	-0.0135002	0.00241334	2.2e-08	7.41096e-05	31.2832
rs56858768	G	0.700762	-0.0148792	0.00236956	3.4e-10	9.33784e-05	39.4178
rs57585211	T	0.826832	-0.0167329	0.00285006	4.3e-09	8.16323e-05	34.459
rs6131281	C	0.596509	0.0160808	0.00220553	3.1e-13	0.000125892	53.1444
rs61331678	G	0.567932	0.0150461	0.00218746	6.1e-12	0.000112042	47.2973
rs62151809	C	0.545444	-0.015683	0.00217376	5.4e-13	0.000123266	52.0359
rs62379379	G	0.928551	-0.0260246	0.0042322	7.8e-10	8.95489e-05	37.8011
rs62471080	G	0.540782	-0.0127843	0.00216732	3.7e-09	8.24015e-05	34.7837
rs62490165	A	0.666446	-0.0131108	0.00229106	1e-08	7.75559e-05	32.7381
rs62641636	A	0.691839	0.0144237	0.00233911	7e-10	9.00484e-05	38.012
rs6472942	T	0.568486	-0.0131633	0.00218761	1.8e-09	8.57464e-05	36.1958
rs6551301	T	0.286708	-0.0144357	0.0023903	1.5e-09	8.63767e-05	36.4619
rs66852340	C	0.775527	-0.0177896	0.00260074	7.9e-12	0.000110804	46.7742
rs6721975	T	0.231524	-0.0166905	0.00261401	1.7e-10	9.65485e-05	40.7561
rs6754968	G	0.65273	-0.0141916	0.00226549	3.7e-10	9.29312e-05	39.229
rs6797840	A	0.455899	-0.0161032	0.00218412	1.7e-13	0.00012873	54.3425
rs6825241	C	0.536204	-0.0169583	0.00216609	4.9e-15	0.000145148	61.2745
rs6850494	A	0.615571	-0.0143297	0.00222236	1.1e-10	9.84614e-05	41.5637
rs6973656	A	0.603264	-0.0134657	0.00220552	1e-09	8.82797e-05	37.2653
rs6996198	C	0.84333	-0.0163982	0.00297381	3.5e-08	7.20108e-05	30.3972
rs707919	A	0.716836	-0.0135181	0.00239816	1.7e-08	7.52498e-05	31.7646
rs7089973	C	0.6186	-0.013355	0.00223661	2.4e-09	8.44372e-05	35.6431
rs7157001	A	0.743872	-0.0139661	0.00249846	2.3e-08	7.40008e-05	31.2373
rs7184800	G	0.696784	0.0168167	0.00234935	8.2e-13	0.000121338	51.2218
rs72723237	C	0.980192	-0.0466302	0.00794155	4.3e-09	8.16492e-05	34.4661
rs72781699	G	0.797367	-0.0186804	0.00267802	3e-12	0.000115228	48.6422
rs72828890	C	0.869256	0.0192918	0.00329837	4.9e-09	8.10168e-05	34.1991
rs72834698	G	0.858074	0.0226559	0.0031007	2.7e-13	0.00012643	53.3718
rs7564130	T	0.640601	-0.0149864	0.00225071	2.8e-11	0.000104996	44.3225
rs7693082	G	0.299686	0.0150716	0.00235845	1.7e-10	9.67134e-05	40.8257
rs7693703	G	0.910033	0.0228437	0.0038412	2.7e-09	8.37579e-05	35.3563
rs7700107	A	0.862543	-0.0210603	0.00313788	1.9e-11	0.000106678	45.0324
rs7716447	A	0.639406	-0.0133844	0.00226863	3.6e-09	8.24324e-05	34.7968
rs7834121	G	0.504369	-0.0139595	0.00216371	1.1e-10	9.85739e-05	41.6112
rs7865801	G	0.367473	0.0127451	0.00226247	1.8e-08	7.51539e-05	31.7241
rs7991062	C	0.658663	-0.0177381	0.00228727	8.8e-15	0.000142423	60.124
rs8043253	C	0.572917	-0.0120657	0.00218665	3.4e-08	7.21072e-05	30.4379
rs9326862	A	0.467982	0.0120385	0.00216285	2.6e-08	7.33708e-05	30.9714
rs9362612	T	0.586022	0.0124319	0.00219522	1.5e-08	7.59537e-05	32.0618
rs9471333	C	0.450187	0.0131038	0.00216935	1.5e-09	8.64094e-05	36.4757
rs9563168	G	0.791482	0.0175868	0.00266741	4.3e-11	0.000102947	43.4573
rs9569734	A	0.843521	0.0188846	0.00300692	3.4e-10	9.34102e-05	39.4312
rs973734	C	0.151603	0.0170761	0.00301339	1.5e-08	7.60496e-05	32.1022
rs984409	G	0.363032	-0.0148683	0.00225294	4.1e-11	0.000103143	43.5403
rs9867121	C	0.817728	0.0194994	0.00280905	3.9e-12	0.000114114	48.1717
rs9902312	T	0.683148	0.0153237	0.00232706	4.5e-11	0.000102691	43.3491
Leisure computer use
rs10208088	C	0.418634	0.0131026	0.00223225	4.4e-09	8.15938e-05	34.4498
rs10754920	C	0.112332	0.0202406	0.00349047	6.7e-09	7.96357e-05	33.6229
rs11274218	C	0.610785	-0.013751	0.00230764	2.5e-09	8.40929e-05	35.505
rs113851275	G	0.891576	-0.0209442	0.00353742	3.2e-09	8.30198e-05	35.0519
rs11749912	A	0.422554	0.0139203	0.00223731	4.9e-10	9.16787e-05	38.7081
rs12145677	G	0.701536	-0.0170774	0.00240509	1.2e-12	0.000119397	50.4124
rs12603813	T	0.746078	0.014406	0.00253374	1.3e-08	7.65584e-05	32.3236
rs12706626	G	0.617451	-0.012866	0.00226649	1.4e-08	7.63149e-05	32.2208
rs12874776	C	0.893475	-0.0233491	0.00359184	8e-11	0.000100075	42.2535
rs136553	C	0.624196	-0.0152252	0.00227739	2.3e-11	0.000105845	44.6898
rs1469249	G	0.788564	0.0155576	0.00271086	9.5e-09	7.8001e-05	32.9327
rs150254595	G	0.822715	0.0158698	0.00288134	3.6e-08	7.18432e-05	30.3327
rs162894	T	0.332139	0.0133847	0.00234032	1.1e-08	7.74634e-05	32.7057
rs166835	C	0.443342	0.0131356	0.00222179	3.4e-09	8.27792e-05	34.9503
rs198262	C	0.0435078	0.0300048	0.00546001	3.9e-08	7.15199e-05	30.1961
rs2068625	T	0.302374	-0.0158375	0.00239755	4e-11	0.000103337	43.631
rs206965	T	0.206729	0.0156007	0.00271472	9.1e-09	7.82109e-05	33.0214
rs2220599	C	0.632986	-0.0160514	0.00229019	2.4e-12	0.000116331	49.1179
rs2345941	A	0.550313	0.014647	0.00221726	4e-11	0.000103343	43.6336
rs2734849	A	0.491453	-0.0135145	0.00220049	8.2e-10	8.93276e-05	37.7153
rs2748985	T	0.454667	-0.0153444	0.00221274	4.1e-12	0.000113881	48.0835
rs35933007	G	0.771615	-0.0151917	0.00264445	9.2e-09	7.81576e-05	32.9989
rs3730399	A	0.934805	0.0246511	0.00446121	3.3e-08	7.23101e-05	30.5298
rs3944151	A	0.275088	0.0136733	0.00246948	3.1e-08	7.26051e-05	30.6544
rs4702	G	0.443547	0.0121782	0.00221469	3.8e-08	7.16098e-05	30.2341
rs55772938	A	0.704749	-0.0151223	0.00241703	3.9e-10	9.27032e-05	39.1407
rs56158102	C	0.344405	0.0132096	0.00238511	3.1e-08	7.26431e-05	30.6704
rs6498759	T	0.309602	0.0132648	0.0023861	2.7e-08	7.31906e-05	30.9016
rs66643547	C	0.647284	-0.0153853	0.00231818	3.2e-11	0.000104312	44.0427
rs6744254	C	0.47126	-0.0159012	0.00220373	5.4e-13	0.000123297	52.0595
rs6774533	C	0.294245	-0.0149436	0.00245831	1.2e-09	8.7511e-05	36.9483
rs6857629	G	0.755067	0.0153859	0.00256016	1.9e-09	8.55338e-05	36.1134
rs6935828	C	0.446483	-0.0121206	0.00221282	4.3e-08	7.1054e-05	29.9994
rs7020477	A	0.73466	0.0142337	0.00249819	1.2e-08	7.68802e-05	32.4595
rs7209653	T	0.704497	0.0156381	0.00241261	9.1e-11	9.94979e-05	42.0098
rs7288455	A	0.435739	0.013109	0.00222709	4e-09	8.20524e-05	34.6434
rs73578186	C	0.675347	0.0149904	0.00236483	2.3e-10	9.51587e-05	40.1775
rs7526456	T	0.412786	-0.0127019	0.00223004	1.2e-08	7.6832e-05	32.4391
rs78082503	G	0.785826	-0.0153586	0.00268761	1.1e-08	7.73393e-05	32.6533
rs784256	G	0.188026	0.0185078	0.00283011	6.2e-11	0.00010128	42.7622
rs9372625	G	0.61853	-0.0183911	0.00227197	5.7e-16	0.000155169	65.519
Driving
rs10186876	A	0.360301	0.0144048	0.00233801	7.2e-10	9.56501e-05	40.3887
rs9840902	G	0.781431	-0.0148575	0.00271642	4.5e-08	7.54051e-05	31.8395
rs6012558	G	0.578449	0.0144779	0.00226377	1.6e-10	0.000102225	43.1652

## Sheet: Sup table 4 TSMR result
Supplementary Table 4. Results of the first stage two-sample Mendelian randomization study
Expsoure	Outcome	Method	SNPs	Beta	SE	Pval	lo_ci	up_ci	or	or_lci95	or_uci95	Heterogeneity			Pleiotropy
												Cochran's Q	Q_pval	I2	egger_intercept	se	P_val
leisure television watching	T2D	Inverse variance weighted	102	0.493333	0.0844155	5.09306e-09	0.327879	0.658787	1.63777	1.38802	1.93245	192.702	1.06631e-07	47.5874
		MR Egger	102	0.42931	0.437109	0.328392	-0.427423	1.28604	1.5362	0.652187	3.61844	192.659	7.668e-08	48.0947	0.00100635	0.00674006	0.881611
		Simple median	102	0.437395	0.0948473	3.99632e-06	0.251495	0.623296	1.54867	1.28595	1.86506
		Weighted median	102	0.377105	0.0956941	8.12334e-05	0.189544	0.564665	1.45806	1.2087	1.75886
		raps	102	0.541688	0.06184	＜0.001	0.420482	0.662895	1.71891	1.52269	1.9404
	HbA1c	Inverse variance weighted	117	0.0300943	0.0119068	0.0114883	0.00675693	0.0534317	1.03055	1.00678	1.05488	180.385	0.000120706	35.6932
		MR Egger	117	0.109391	0.0635283	0.087771	-0.0151242	0.233907	1.1156	0.98499	1.26353	177.888	0.000153623	35.3526	-0.00124016	0.000976034	0.206431
		Simple median	117	0.0203589	0.0143887	0.157092	-0.00784296	0.0485607	1.02057	0.992188	1.04976
		Weighted median	117	0.0220079	0.0145926	0.131515	-0.00659363	0.0506095	1.02225	0.993428	1.05191
		raps	117	0.0269419	0.00958984	0.004963	0.00814586	0.045738	1.02731	1.00818	1.0468
	Fasting glucose	Inverse variance weighted	117	0.056802	0.0171984	0.000957383	0.0230933	0.0905108	1.05845	1.02336	1.09473	209.402	2.45391e-07	44.6043
		MR Egger	117	0.0416106	0.0928933	0.65504	-0.14046	0.223681	1.04249	0.868958	1.25067	209.352	1.81832e-07	45.0686	0.000237517	0.00142706	0.868104
		Simple median	117	0.0571587	0.0216607	0.00831948	0.0147037	0.0996137	1.05882	1.01481	1.10474
		Weighted median	117	0.0564017	0.0199939	0.00478815	0.0172137	0.0955897	1.05802	1.01736	1.10031
		raps	117	0.046779	0.0128308	0.000266533	0.0216305	0.0719274	1.04789	1.02187	1.07458
	fasting insulin	Inverse variance weighted	118	0.0729214	0.0193893	0.000169302	0.0349183	0.110925	1.07565	1.03554	1.11731	210.219	2.76243e-07	44.3439
		MR Egger	118	0.141301	0.104105	0.177324	-0.0627453	0.345348	1.15177	0.939183	1.41248	209.412	2.44817e-07	44.6069	-0.00106627	0.0015948	0.505087
		Simple median	118	0.0853268	0.0219816	0.00010371	0.042243	0.128411	1.08907	1.04315	1.13702
		Weighted median	118	0.0795187	0.0220962	0.000319753	0.0362101	0.122827	1.08277	1.03687	1.13069
		raps	118	0.0716163	0.0145036	7.9e-07	0.0431893	0.100043	1.07424	1.04414	1.10522
	Fasting proinsulin values	Inverse variance weighted	102	0.053588	0.051109	0.294407	-0.0465857	0.153762	1.05505	0.954483	1.16621	102.968	0.426846	1.91098
		MR Egger	102	-0.254089	0.267257	0.344034	-0.777914	0.269735	0.775622	0.459363	1.30962	101.571	0.437392	1.54633	0.00482332	0.00411264	0.24366
		Simple median	102	0.0521344	0.0751539	0.48787	-0.0951673	0.199436	1.05352	0.909221	1.22071
		Weighted median	102	0.0486158	0.0724764	0.50236	-0.0934379	0.19067	1.04982	0.910795	1.21006
		raps	102	0.0329188	0.0511361	0.519738	-0.0673079	0.133145	1.03347	0.934907	1.14242
	2h Glucose	Inverse variance weighted	118	0.12444	0.0611929	0.0419944	0.0045023	0.244378	1.13251	1.00451	1.27683	115.163	0.530703	-1.59474
		MR Egger	118	0.205916	0.322848	0.524854	-0.426867	0.838699	1.22865	0.652551	2.31335	115.097	0.506223	-0.784223	-0.00127653	0.00496658	0.797615
		Simple median	118	0.105308	0.0891181	0.237336	-0.0693633	0.27998	1.11105	0.932988	1.3231
		Weighted median	118	0.133767	0.0909333	0.141279	-0.0444623	0.311996	1.14313	0.956512	1.36615
		raps	118	0.122955	0.0620405	0.0474953	0.00135598	0.244555	1.13083	1.00136	1.27705
	HOMA-IR	Inverse variance weighted	72	0.171521	0.0384912	8.34638e-06	0.096078	0.246964	1.18711	1.10084	1.28013	86.0124	0.108296	17.4537
		MR Egger	72	0.392303	0.227743	0.0893813	-0.0540721	0.838679	1.48039	0.947364	2.31331	84.8398	0.10924	17.4916	-0.00339836	0.00345503	0.328702
		Simple median	72	0.146075	0.0518003	0.00480281	0.0445467	0.247604	1.15728	1.04555	1.28095
		Weighted median	72	0.145861	0.0493386	0.0031133	0.0491573	0.242565	1.15704	1.05039	1.27451
		raps	72	0.167037	0.0332305	4.99e-07	0.101905	0.232168	1.1818	1.10728	1.26133
	HOMA-B	Inverse variance weighted	72	0.0902041	0.0320529	0.00488943	0.0273805	0.153028	1.0944	1.02776	1.16536	86.9609	0.0958702	18.3541
		MR Egger	72	0.0845428	0.191133	0.659618	-0.290078	0.459164	1.08822	0.748205	1.58275	86.9598	0.0827274	19.503	8.70746e-05	0.00289753	0.976112
		Simple median	72	0.0584455	0.0425104	0.169178	-0.0248749	0.141766	1.06019	0.975432	1.15231
		Weighted median	72	0.0631655	0.0430182	0.142011	-0.0211502	0.147481	1.0652	0.979072	1.15891
		raps	72	0.0672205	0.0274139	0.014204	0.0134893	0.120952	1.06953	1.01358	1.12857
leisure computer use	T2D	Inverse variance weighted	37	-0.430864	0.130907	0.00099698	-0.687442	-0.174287	0.649947	0.502861	0.840056	59.8523	0.00752525	39.8519
		MR Egger	37	-0.594095	0.88755	0.507655	-2.33369	1.1455	0.552062	0.096937	3.14403	59.7932	0.00561598	41.4649	0.00251148	0.0135025	0.853517
		Simple median	37	-0.416041	0.150778	0.0057928	-0.711567	-0.120515	0.659653	0.490875	0.886464
		Weighted median	37	-0.414021	0.155917	0.00792153	-0.719617	-0.108424	0.660987	0.486939	0.897247
		raps	37	-0.479294	0.10701	7.5e-06	-0.689034	-0.269554	0.61922	0.502061	0.76372
	HbA1c	Inverse variance weighted	41	-0.0240544	0.0214735	0.262631	-0.0661425	0.0180336	0.976233	0.935998	1.0182	70.7193	0.00195089	43.4384
		MR Egger	41	-0.563866	0.113027	1.29754e-05	-0.785399	-0.342334	0.569005	0.455938	0.710111	44.2346	0.260158	11.8338	0.00828276	0.00171406	2.12342e-05
		Simple median	41	-0.0595148	0.026305	0.0236675	-0.111073	-0.00795686	0.942222	0.894874	0.992075
		Weighted median	41	-0.0596292	0.0266869	0.0254568	-0.111936	-0.00732286	0.942114	0.894102	0.992704
		raps	41	-0.0315551	0.0168573	0.061221	-0.0645954	0.00148519	0.968938	0.937447	1.00149
	Fasting glucose	Inverse variance weighted	41	-0.059245	0.0299489	0.047906	-0.117945	-0.000545114	0.942476	0.888745	0.999455	74.4769	0.000760247	46.2921
		MR Egger	41	0.256704	0.194642	0.194912	-0.124795	0.638203	1.29266	0.882678	1.89308	69.6612	0.00182638	44.0147	-0.00484653	0.00295164	0.108635
		Weighted median	41	-0.0514702	0.0345069	0.135806	-0.119104	0.0161633	0.949832	0.887716	1.01629
		Simple median	41	-0.0466345	0.0360518	0.195823	-0.117296	0.024027	0.954436	0.889322	1.02432
		raps	41	-0.0624651	0.0229078	0.00639501	-0.107364	-0.0175659	0.939446	0.898198	0.982588
	fasting inslin	Inverse variance weighted	41	-0.0513413	0.0294542	0.0813181	-0.109072	0.00638894	0.949954	0.896666	1.00641	56.6491	0.0423208	29.3898
		MR Egger	41	0.115753	0.196143	0.558498	-0.268688	0.500194	1.12272	0.764382	1.64904	55.5906	0.0412268	29.8442	-0.0025619	0.00297296	0.394101
		Simple median	41	-0.090996	0.0402333	0.0237155	-0.169853	-0.0121387	0.913021	0.843789	0.987935
		Weighted median	41	-0.0266209	0.0389053	0.493819	-0.102875	0.0496336	0.97373	0.902239	1.05089
		raps	41	-0.0538095	0.0259626	0.0382116	-0.104696	-0.00292281	0.947613	0.900598	0.997081
	Fasting proinsulin values	Inverse variance weighted	37	-0.107122	0.0872292	0.219428	-0.278091	0.0638474	0.898416	0.757228	1.06593	39.3108	0.323866	8.42217
		MR Egger	37	-0.449728	0.582014	0.444882	-1.59048	0.69102	0.637802	0.203829	1.99575	38.9165	0.297784	10.0639	0.00527821	0.00886342	0.555337
		Simple median	37	-0.175485	0.123803	0.156348	-0.418138	0.0671676	0.83905	0.658271	1.06947
		Weighted median	37	-0.176068	0.120605	0.144324	-0.412454	0.0603174	0.838561	0.662024	1.06217
		raps	37	-0.133504	0.0879957	0.129225	-0.305975	0.0389677	0.875024	0.736405	1.03974
	2h Glucose	Inverse variance weighted	41	-0.194551	0.124536	0.118239	-0.438641	0.0495391	0.823204	0.644913	1.05079	56.4175	0.0442121	29.1
		MR Egger	41	0.417369	0.823471	0.61512	-1.19663	2.03137	1.51796	0.30221	7.62453	55.6114	0.041062	29.8705	-0.0094043	0.0125084	0.45666
		Simple median	41	-0.103592	0.162165	0.522948	-0.421437	0.214252	0.901593	0.656104	1.23893
		Weighted median	41	-0.222547	0.15289	0.145501	-0.522211	0.0771164	0.800477	0.593208	1.08017
		raps	41	-0.138699	0.109777	0.206425	-0.353862	0.0764647	0.87049	0.701972	1.07946
	HOMA-IR	Inverse variance weighted	30	-0.0321351	0.0558814	0.565252	-0.141663	0.0773924	0.968376	0.867914	1.08047	21.9262	0.82323	-32.2616
		MR Egger	30	0.177415	0.330705	0.595868	-0.470767	0.825597	1.19413	0.624523	2.28324	21.5129	0.803325	-30.1542	-0.00321952	0.00500789	0.525526
		Simple median	30	-0.018972	0.0772355	0.805962	-0.170354	0.13241	0.981207	0.843367	1.14158
		Weighted median	30	-0.0273747	0.0768446	0.721665	-0.17799	0.123241	0.972997	0.836951	1.13116
			30	-0.0372639	0.057012	0.51336	-0.149007	0.0744796	0.963422	0.861563	1.07732
	HOMA-B	Inverse variance weighted	30	0.0120033	0.0461253	0.794684	-0.0784023	0.102409	1.01208	0.924592	1.10784	28.7155	0.479954	-0.990798
		MR Egger	30	-0.24797	0.27035	0.366861	-0.777856	0.281916	0.780383	0.45939	1.32567	27.7631	0.477056	-0.853458	0.00399183	0.0040903	0.337457
		Simple median	30	-0.0236483	0.0633005	0.708711	-0.147717	0.100421	0.976629	0.862675	1.10564
		Weighted median	30	-0.0358117	0.065367	0.583791	-0.163931	0.0923077	0.964822	0.848801	1.0967
		raps	30	0.000483185	0.046949	0.991789	-0.0915368	0.0925032	1.00048	0.912528	1.09692
driving	T2D	Inverse variance weighted	2	-0.11706	0.83097	0.887971	-1.74576	1.51164	0.889532	0.174512	4.53416	3.89627	0.0483934	74.3344	/
	HbA1c	Inverse variance weighted	3	0.0171266	0.0648052	0.791565	-0.109892	0.144145	1.01727	0.895931	1.15505	2.57256	0.276296	22.2565
		MR Egger	3	4.16187	6.17815	0.622601	-7.9473	16.271	64.1918	0.000353616	1.16527e+07	1.77401	0.182886	43.6306	-0.0602856	0.0898548	0.623794
		Simple median	3	0.0624792	0.0766119	0.41477	-0.0876801	0.212638	1.06447	0.916054	1.23694
		Weighted median	3	0.0302788	0.0701916	0.666197	-0.107297	0.167854	1.03074	0.898259	1.18276
	Fasting glucose	Inverse variance weighted	3	-0.0256185	0.11878	0.829236	-0.258427	0.207189	0.974707	0.772266	1.23022	5.03114	0.0808167	60.2476
		MR Egger	3	0.636934	13.8895	0.970827	-26.5865	27.8603	1.89068	2.84e-12	1257750000000	5.01972	0.0250602	80.0786	-0.00963241	0.201915	0.969653
		Simple median	3	-0.0673061	0.123634	0.586167	-0.309628	0.175016	0.934909	0.73372	1.19127
		Weighted median	3	-0.046747	0.101775	0.646008	-0.246227	0.152733	0.954329	0.781745	1.16501
	fasting inslin	Inverse variance weighted	3	0.00134623	0.118285	0.990919	-0.230493	0.233185	1.00135	0.794142	1.26262	3.92371	0.140597	49.0279
		MR Egger	3	-10.8038	9.25574	0.450967	-28.945	7.33745	2.03221e-05	2.68737e-13	1536.78	1.66047	0.19754	39.7761	0.157007	0.134484	0.450906
		Simple median	3	-0.0208264	0.121232	0.863603	-0.258441	0.216788	0.979389	0.772255	1.24208
		Weighted median	3	0.0272745	0.104477	0.794048	-0.1775	0.232049	1.02765	0.837361	1.26118
	Fasting proinsulin values	Inverse variance weighted	2	-0.271542	0.490886	0.580148	-1.23368	0.690594	0.762203	0.291219	1.9949	2.14255	0.143264	53.3266
	2h Glucose	Inverse variance weighted	3	-0.064853	0.354743	0.854942	-0.760149	0.630443	0.937205	0.467597	1.87844	3.92371	0.140597	49.0279
		MR Egger	3	-14.295	30.0627	0.717428	-73.2179	44.6278	6.19074e-07	1.59177e-32	2.40771e+19	1.66047	0.19754	39.7761	0.206831	0.436921	0.718532
		Simple median	3	-0.0763634	0.415186	0.854072	-0.890128	0.737401	0.926479	0.410603	2.09049
		Weighted median	3	-0.0212037	0.391839	0.956845	-0.789208	0.746801	0.979019	0.454204	2.11024
	HOMA-IR	Inverse variance weighted	3	0.227104	0.334638	0.497357	-0.428787	0.882994	1.25496	0.651299	2.41813	7.66395	0.0216668	73.9038
		MR Egger	3	-23.3015	27.6228	0.553893	-77.4422	30.8392	7.59096e-11	2.3297e-34	2.4734e+13	4.44118	0.0350819	77.4835	0.342573	0.40215	0.550821
		Simple median	3	0.104132	0.257559	0.68599	-0.400685	0.608949	1.10975	0.669861	1.8385
		Weighted median	3	0.11317	0.259154	0.662337	-0.394771	0.621111	1.11982	0.673834	1.86099
	HOMA-B	Inverse variance weighted	3	-0.00405065	0.139524	0.976839	-0.277518	0.269417	0.995958	0.757662	1.3092	1.25134	0.534904	-59.8293
		MR Egger	3	-11.9149	10.6625	0.464723	-32.8133	8.98361	6.69021e-06	5.61496e-15	7971.36	0.00326167	0.954457	-30559.1	0.173455	0.155262	0.464803
		Simple median	3	0.0759779	0.178823	0.670926	-0.274515	0.426471	1.07894	0.75994	1.53184
		Weighted median	3	0.0794778	0.171034	0.642152	-0.255748	0.414704	1.08272	0.774337	1.51392
SE , Standard Error; CI, confidence interval; NA, not available; OR, odds ratio; SNP, single nucleotide polymorphism; T2D, type 2 diabetes; HbA1c, glycated hemoglobin levels ; HOMA-IR, homeostasis model assessment of insulin resistance; HOMA-B, homeostasis model assessment of β-cell function; Raps, robust adjusted profile score.

## Sheet: Sup table 5 reverse TSMR
Supplementary Table 5. Results of the reverse two-sample Mendelian randomization study
Expsoure	Outcome	Method	SNPs	Beta	SE	Pval	lo_ci	up_ci	or	or_lci95	or_uci95	Heterogeneity			Pleiotropy
												Cochran's Q	Q_pval	I2	egger_intercept	se	P_val
T2D	leisure television watching	Inverse variance weighted	108	0.00977263	0.0061775	0.113656	-0.00233527	0.0218805	1.00982	0.997667	1.02212	435.644	3.18134e-41	75.4387
		MR Egger	108	0.000442532	0.0143474	0.975452	-0.0276784	0.0285635	1.00044	0.972701	1.02898	433.519	3.50826e-41	75.5489	0.000809187	0.00112251	0.472574
		Simple median	108	0.00894172	0.00567284	0.114972	-0.00217705	0.0200605	1.00898	0.997825	1.02026
		Weighted median	108	0.000664221	0.00568663	0.907015	-0.0104816	0.01181	1.00066	0.989573	1.01188
HbA1c		Inverse variance weighted	72	0.0429015	0.0320473	0.18067	-0.0199111	0.105714	1.04384	0.980286	1.1115	217.382	9.27643e-17	67.3386
		MR Egger	72	0.0360725	0.0577431	0.534194	-0.0771039	0.149249	1.03673	0.925794	1.16096	217.319	5.32596e-17	67.7892	0.000136737	0.000958776	0.887003
		Simple median	72	0.0181461	0.0342748	0.596507	-0.0490326	0.0853248	1.01831	0.95215	1.08907
		Weighted median	72	0.0143647	0.0339527	0.672237	-0.0521826	0.080912	1.01447	0.949156	1.08428
Fasting Glucose		Inverse variance weighted	64	-0.0191829	0.0228865	0.401931	-0.0640404	0.0256746	0.981	0.937967	1.02601	176.082	1.23162e-12	64.2212
		MR Egger	64	0.0018612	0.0418455	0.964666	-0.080156	0.0838784	1.00186	0.922972	1.0875	175.059	1.01381e-12	64.5833	-0.000579572	0.000962707	0.549354
		Simple median	64	-0.0132504	0.0263808	0.615475	-0.0649567	0.038456	0.986837	0.937108	1.0392
		Weighted median	64	-0.00850063	0.0217255	0.695594	-0.0510825	0.0340813	0.991535	0.9502	1.03467
fasting insulin		Inverse variance weighted	38	0.0906132	0.052935	0.0869365	-0.0131393	0.194366	1.09485	0.986947	1.21454	176.082	1.23162e-12	64.2212
		MR Egger	38	-0.00115041	0.159501	0.994285	-0.313773	0.311472	0.99885	0.730685	1.36543	175.059	1.01381e-12	64.5833	0.00162798	0.00266648	0.545343
		Simple median	38	0.0406297	0.0411296	0.323228	-0.0399843	0.121244	1.04147	0.960805	1.1289
		Weighted median	38	0.0628462	0.0398919	0.115161	-0.0153419	0.141034	1.06486	0.984775	1.15146
2h Glucose		Inverse variance weighted	14	0.0339193	0.0200818	0.0912088	-0.00544105	0.0732796	1.0345	0.994574	1.07603	53.9695	6.12278e-07	75.9123
		MR Egger	14	0.0336241	0.0562977	0.561438	-0.0767194	0.143968	1.0342	0.92615	1.15485	53.9694	2.76729e-07	77.7652	2.29e-05	0.00405093	0.995587
		Simple median	14	0.0179283	0.0191564	0.349329	-0.0196182	0.0554748	1.01809	0.980573	1.05704
		Weighted median	14	0.0129849	0.0168192	0.440097	-0.0199807	0.0459505	1.01307	0.980218	1.04702
HOMA-IR		NA
HOMA-B		Inverse variance weighted	2	-0.0468549	0.0779628	0.547846	-0.199662	0.105952	0.954226	0.819008	1.11177	2.35989	0.124491	57.6252
T2D	leisure computer use	Inverse variance weighted	108	-0.00395362	0.00499569	0.428707	-0.0137452	0.00583793	0.996054	0.986349	1.00586	274.704	1.06e-16	61.049
		MR Egger	108	0.00637867	0.011576	0.582777	-0.0163103	0.0290677	1.0064	0.983822	1.02949	272.19	1.43e-16	61.0566	-0.000896204	0.00090575	0.324691
		Simple median	108	-0.00592559	0.00555101	0.285756	-0.0168056	0.0049544	0.994092	0.983335	1.00497
		Weighted median	108	-0.00205213	0.00683834	0.764107	-0.0154553	0.011351	0.99795	0.984664	1.01142
SE , Standard Error; CI, confidence interval; NA, not available; OR, odds ratio; SNP, single nucleotide polymorphism; T2D, type 2 diabetes; HbA1c, glycated hemoglobin levels ; HOMA-IR, homeostasis model assessment of insulin resistance; HOMA-B, homeostasis model assessment of β-cell function;

## Sheet: Sup table 6 TSMR MRPRESSO
Supplementary Table 6. Results of the two-sample Mendelian randomization study by MRPRESSO
Expsoure	Outcome	MR Analysis	Causal Estimate	Sd	T-stat	P-value
leisure television watching	T2D	Raw	0.513112	0.0804789	6.37574	4.50154e-09
		Outlier-corrected	0.547589	0.0736024	7.43982	2.55945e-11
	HbA1c	Raw	0.0313673	0.011284	2.77979	0.00628038
		Outlier-corrected	0.027135	0.00947192	2.86478	0.00490887
	Fasting Glucose	Raw	0.0525554	0.0161031	3.26368	0.00141856
		Outlier-corrected	0.0488724	0.0157249	3.10796	0.00233643
	fasting insulin	Raw	0.0675554	0.0183553	3.68044	0.000343798
		Outlier-corrected	0.0680284	0.0172438	3.94509	0.000132682
	Fasting proinsulin values	Raw	0.0191475	0.0516321	0.370844	0.711473
		Outlier-corrected	NA	NA	NA	NA
	2h Glucose	Raw	0.125176	0.0569822	2.19675	0.0298674
		Outlier-corrected	NA	NA	NA	NA
	HOMA-IR	Raw	0.151512	0.0350551	4.32212	4.09397e-05
		Outlier-corrected	NA	NA	NA	NA
	HOMA-B	Raw	0.0726741	0.0282237	2.57493	0.0117157
		Outlier-corrected	NA	NA	NA	NA
leisure computer use	T2D	Raw	-0.430864	0.130907	-3.29138	0.00223853
		Outlier-corrected	NA	NA	NA	NA
	HbA1c	Raw	-0.0240544	0.0214735	-1.12019	0.269313
		Outlier-corrected	NA	NA	NA	NA
	Fasting Glucose	Raw	-0.0592449	0.0299489	-1.9782	0.0548223
		Outlier-corrected	NA	NA	NA	NA
	fasting insulin	Raw	-0.0513413	0.0294542	-1.74309	0.0890014
		Outlier-corrected	NA	NA	NA	NA
	Fasting proinsulin values	Raw	-0.107122	0.0872292	-1.22805	0.227397
		Outlier-corrected	NA	NA	NA	NA
	2h Glucose	Raw	-0.194551	0.124536	-1.56221	0.126117
		Outlier-corrected	-0.132625	0.114629	-1.15698	0.254316
	HOMA-IR	Raw	-0.0394645	0.0455933	-0.865577	0.393372
		Outlier-corrected	NA	NA	NA	NA
	HOMA-B	Raw	0.00643408	0.0430145	0.149579	0.882065
		Outlier-corrected	NA	NA	NA	NA
driving	T2D	NA
	HbA1c	NA
	Fasting Glucose	NA
	fasting insulin	NA
	Fasting proinsulin values	NA
	2h Glycemic	NA
	HOMA-IR	NA
	HOMA-B	NA
SE , Standard Error; CI, confidence interval; NA, not available; T2D, type 2 diabetes; HbA1c, glycated hemoglobin levels ; HOMA-IR, homeostasis model assessment of insulin resistance; HOMA-B, homeostasis model assessment of β-cell function.MR-PRESSO cannot be utilized when the number of single nucleotide polymorphisms (SNPs) included in the study as instrumental variables is fewer than four.

## Sheet: Sup table 7 MVMR
Supplementary Table 7. Multivariate MR analysis correcting for the influence of LSB factors on each other on T2D and Impaired Glycemic Homeostasis:
exposure	outcome	Mediator	nsnp	beta	se	pval	lo_ci	up_ci	or	lo_or_ci95	up_or_ci95
Leisure television watching	T2D	Leisure computer use	115	0.546802	0.0908893	1.79e-09	0.368659	0.724945	1.72772	1.44579	2.06462
Leisure computer use		Leisure television watching	28	-0.045452	0.162851	0.780167	-0.36464	0.273736	0.955565	0.694447	1.31487
Driving		Leisure television watching	2	0.413138	0.299935	0.168382	-0.174735	1.00101	1.51155	0.839679	2.72103
Leisure television watching		Driving	118	0.541377	0.0826436	5.73e-11	0.379396	0.703359	1.71837	1.4614	2.02053
Leisure television watching	HOMA-IR	Leisure computer use	91	0.177659	0.0342556	2.14543e-07	0.110518	0.2448	1.19442	1.11686	1.27737
Leisure computer use		Leisure television watching	21	0.0250312	0.0619769	0.686301	-0.0964435	0.146506	1.02535	0.908061	1.15778
Leisure television watching		Leisure computer use	96	0.165149	0.0334763	8.08471e-07	0.0995355	0.230763	1.17957	1.10466	1.25956
Driving		Leisure television watching	2	0.0858533	0.120743	0.477057	-0.150802	0.322509	1.08965	0.860018	1.38059
Leisure television watching	HOMA-B	Leisure computer use	91	0.101183	0.0290943	0.000505599	0.0441586	0.158208	1.10648	1.04515	1.17141
Leisure computer use		Leisure television watching	21	0.0345136	0.0527125	0.512628	-0.0688029	0.13783	1.03512	0.933511	1.14778
Leisure television watching		Driving	96	0.0836739	0.0278379	0.00264921	0.0291116	0.138236	1.08727	1.02954	1.14825
Driving		Leisure television watching	2	0.0394143	0.100446	0.694768	-0.15746	0.236289	1.0402	0.854311	1.26654
Leisure television watching	Glycated hemoglobin levels	Leisure computer use	127	0.0354684	0.0130438	0.00654454	0.0099025	0.0610342	1.0361	1.00995	1.06294
Leisure computer use		Leisure television watching	29	-0.000759688	0.0234916	0.974202	-0.0468033	0.0452839	0.999241	0.954275	1.04632
Leisure television watching		Driving	132	0.037713	0.0116114	0.00116244	0.0149547	0.0604713	1.03843	1.01507	1.06234
Driving		Leisure television watching	2	-0.00458702	0.0425494	0.914151	-0.0879839	0.0788099	0.995423	0.915776	1.082
Leisure television watching	Fasting insulin	Leisure computer use	128	0.0757904	0.0204622	0.000212286	0.0356845	0.115896	1.07874	1.03633	1.12288
Leisure computer use		Leisure television watching	29	-0.0353341	0.0372156	0.342395	-0.108277	0.0376084	0.965283	0.897379	1.03832
Leisure television watching		Driving	133	0.0900217	0.0188846	1.87e-06	0.053008	0.127035	1.0942	1.05444	1.13546
Driving		Leisure television watching	2	-0.00178535	0.0681604	0.979103	-0.13538	0.131809	0.998216	0.873384	1.14089
Leisure television watching	Fasting Glucose	Leisure computer use	127	0.037736	0.0187711	0.0443967	0.00094468	0.0745273	1.03846	1.00095	1.07737
Leisure computer use		Leisure television watching	29	-0.0538006	0.0339854	0.11341	-0.120412	0.0128109	0.947621	0.886555	1.01289
Leisure television watching		Driving	132	0.0667679	0.0166256	5.92005e-05	0.0341817	0.099354	1.06905	1.03477	1.10446
Driving		Leisure television watching	2	-0.14927	0.0605599	0.0137075	-0.267968	-0.0305729	0.861336	0.764933	0.96989
Leisure television watching	2h Glucose	Leisure computer use	128	-0.0208286	0.0705069	0.767678	-0.159022	0.117365	0.979387	0.852977	1.12453
Leisure computer use		Leisure television watching	29	-0.370289	0.12829	0.00389739	-0.621736	-0.118841	0.690535	0.537011	0.887949
Driving		Driving	2	-0.185848	0.23836	0.43557	-0.653034	0.281337	0.8304	0.520465	1.3249
Leisure television watching		Leisure television watching	133	0.0800183	0.0656236	0.22271	-0.0486039	0.20864	1.08331	0.952558	1.232
SE , Standard Error; CI, confidence interval; BMI, body mass index;EA ,educational attainment; WTH, waist-to-hip ratio; HC, hip circumference; WC, Waist Circumference; CRP, C-reactive protein; MR, Mendelian randomization; NA, not available; OR, odds ratio; SNP, single nucleotide polymorphism; T2D, type 2 diabetes; TG, triglycerides;

## Sheet: Sup table 8 TSMR XZ
Supplementary Table 8. Results of the Mendelian randomization study bewteen Expsoure and Mediator factors
Expsoure	Mediator	Method	SNPs	Beta	SE	P-val	lo_CI	up_CI	or	lo_or_ci95	up_or_ci95	Heterogeneity			Pleiotropy
												Cochran's Q	Q_pval	I2	egger_intercept	se	P-val
leisure television watching	BMI	Inverse variance weighted	80	0.281874	0.054147	1.93e-07	0.175746	0.388002	1.32561	1.19214	1.47403	1161.82	1.15132e-192	93.2864
		MR Egger	80	0.0995701	0.333956	0.766379	-0.554983	0.754123	1.1047	0.574082	2.12575	1166.38	5.30595e-193	93.2269	0.00278825	0.0050395	0.581655
		Weighted median	80	0.197774	0.031007	1.79e-10	0.137	0.258548	1.21869	1.14683	1.29505
		Simple median	80	0.304171	0.0316292	6.79e-22	0.242178	0.366164	1.3555	1.27402	1.44219
	body fat precent	Inverse variance weighted	85	0.282668	0.05747	8.72e-07	0.170027	0.395309	1.32666	1.18534	1.48484	138.228	0.000179262	39.2307
		MR Egger	85	0.907669	0.386358	0.0211849	0.150407	1.66493	2.47854	1.16231	5.28531	133.912	0.000339888	38.019	-0.00950311	0.00581049	0.105729
		Weighted median	85	0.333916	0.0683504	1.03e-06	0.19995	0.467883	1.39643	1.22134	1.59661
		Simple median	85	0.324734	0.0694896	2.97e-06	0.188534	0.460933	1.38366	1.20748	1.58555
	CRP	Inverse variance weighted	81	0.126084	0.0447018	0.00479415	0.0384681	0.213699	1.13438	1.03922	1.23825	183.319	4.39707e-10	56.3601
		MR Egger	81	0.374019	0.272893	0.17439	-0.16085	0.908889	1.45356	0.851419	2.48156	181.371	5.0416e-10	56.4429	-0.00379206	0.00411729	0.359849
		Weighted median	81	0.164684	0.0436161	0.000159515	0.0791968	0.250172	1.17902	1.08242	1.28425
		Simple median	81	0.16723	0.0431055	0.000104647	0.0827435	0.251717	1.18203	1.08626	1.28623
	EA	Inverse variance weighted	112	-0.469251	0.0263372	5.21e-71	-0.520872	-0.41763	0.62547	0.594002	0.658606	542.883	4.11307e-58	79.5536
		MR Egger	112	-0.466279	0.139359	0.00112284	-0.739423	-0.193134	0.627333	0.477389	0.824371	542.88	1.84474e-58	79.7377	-4.64529e-05	0.00213808	0.982706
		Weighted median	112	-0.392147	0.0228938	9.02e-66	-0.437019	-0.347275	0.675605	0.645959	0.706611
		Simple median	112	-0.464626	0.0239002	3.53e-84	-0.51147	-0.417781	0.62837	0.599613	0.658506
	HC	Inverse variance weighted	85	-0.0535188	0.0563687	0.342396	-0.164001	0.0569638	0.947888	0.848741	1.05862	210.926	6.76746e-13	60.1756
		MR Egger	85	-0.658566	0.341682	0.0573476	-1.32826	0.0111307	0.517593	0.264937	1.01119	203.046	4.73028e-12	59.1225	0.00925632	0.00515746	0.076335
		Weighted median	85	-0.023968	0.0568634	0.673389	-0.13542	0.0874843	0.976317	0.873349	1.09143
		Simple median	85	-0.0125858	0.0586007	0.829945	-0.127443	0.102271	0.987493	0.880344	1.10768
	WC	Inverse variance weighted	85	0.105991	0.0464151	0.0223977	0.0150178	0.196965	1.11181	1.01513	1.2177	157.777	1.99396e-06	46.7602
		MR Egger	85	-0.224917	0.286738	0.435039	-0.786922	0.337089	0.798583	0.455244	1.40086	155.219	2.68189e-06	46.5272	0.00505817	0.00432544	0.24559
		Weighted median	85	0.0697892	0.0534855	0.191953	-0.0350424	0.174621	1.07228	0.965564	1.19079
		Simple median	85	0.103737	0.0545331	0.0571362	-0.00314834	0.210622	1.10931	0.996857	1.23445
	WTH	Inverse variance weighted	85	0.164949	0.0431524	0.000132116	0.0803705	0.249528	1.17933	1.08369	1.28342	135.314	0.000330233	37.9222
		MR Egger	85	0.340289	0.268345	0.208307	-0.185667	0.866245	1.40535	0.83055	2.37796	134.603	0.00029437	38.3372	-0.00268038	0.00404838	0.509749
		Weighted median	85	0.117364	0.0511111	0.0216613	0.0171864	0.217542	1.12453	1.01733	1.24302
		Simple median	85	0.10423	0.0515742	0.0432821	0.00314489	0.205316	1.10986	1.00315	1.22791
	TG	Inverse variance weighted	109	0.261435	0.0323755	6.74e-16	0.197979	0.324891	1.29879	1.21894	1.38388	568.605	1.09047e-63	81.0061
		MR Egger	109	0.267365	0.165339	0.108806	-0.0566985	0.591429	1.30652	0.944879	1.80657	568.598	4.72297e-64	81.1818	-9.30523e-05	0.00254348	0.970884
		Weighted median	109	0.256787	0.0250967	1.43e-24	0.207597	0.305976	1.29277	1.23072	1.35795
		Simple median	109	0.276957	0.0249857	1.49e-28	0.227985	0.325929	1.31911	1.25607	1.38532
leisure computer use	BMI	Inverse variance weighted	30	-0.0591848	0.0796908	0.457676	-0.215379	0.0970092	0.942533	0.806236	1.10187	351.242	5.03e-57	91.7436
		MR Egger	30	-0.477506	0.531543	0.376664	-1.51933	0.564317	0.620328	0.218859	1.75825	343.467	5.13e-56	91.8478	0.00638002	0.008014	0.432667
		Weighted median	30	-0.0186231	0.0477893	0.696764	-0.11229	0.0750439	0.981549	0.893785	1.07793
		Simple median	30	-0.0236526	0.0472528	0.616684	-0.116268	0.0689628	0.976625	0.890237	1.0714
	body fat precent	Inverse variance weighted	37	-0.0740192	0.0737212	0.315358	-0.218513	0.0704743	0.928654	0.803713	1.07302	41.8132	0.232998	13.9028
		MR Egger	37	-0.32509	0.459244	0.483707	-1.22521	0.575028	0.722462	0.293696	1.77718	41.4497	0.209924	15.5603	0.00387849	0.00700048	0.58308
		Weighted median	37	-0.111949	0.100491	0.265269	-0.308911	0.0850127	0.89409	0.734246	1.08873
		Simple median	37	-0.101042	0.101547	0.319724	-0.300073	0.0979898	0.903896	0.740764	1.10295
	CRP	Inverse variance weighted	32	-0.085485	0.0662887	0.197195	-0.215411	0.0444409	0.918067	0.80621	1.04544	60.2433	0.00126346	48.542
		MR Egger	32	-0.307628	0.398973	0.446708	-1.08962	0.474359	0.735189	0.336346	1.60698	59.6094	0.00102634	49.6724	0.00343634	0.00608399	0.576398
		Weighted median	32	-0.0835845	0.0745343	0.262108	-0.229672	0.0625028	0.919813	0.794794	1.0645
		Simple median	32	-0.0940499	0.0730198	0.197744	-0.237169	0.0490689	0.910237	0.788858	1.05029
	EA	Inverse variance weighted	40	0.504828	0.056412	3.58857e-19	0.394261	0.615396	1.6567	1.48329	1.85039	312.868	1.85e-44	87.5347
		MR Egger	40	0.782843	0.355912	0.0339948	0.0852564	1.48043	2.18768	1.089	4.39484	307.797	6.03e-44	87.6542	-0.00428732	0.00541853	0.433718
		Weighted median	40	0.382317	0.0421396	1.16187e-19	0.299723	0.464911	1.46568	1.34949	1.59187
		Simple median	40	0.413484	0.0432872	1.27079e-21	0.328641	0.498327	1.51208	1.38908	1.64597
	HC	Inverse variance weighted	34	0.101247	0.0721814	0.160713	-0.0402282	0.242723	1.10655	0.96057	1.27472	55.7959	0.00784842	40.8559
		MR Egger	34	0.543956	0.448037	0.233599	-0.334197	1.42211	1.72281	0.715913	4.14585	54.1012	0.00863118	40.8516	-0.00682042	0.00681236	0.324249
		Weighted median	34	0.124975	0.0824736	0.129689	-0.0366734	0.286623	1.13312	0.963991	1.33192
		Simple median	34	0.125137	0.0851545	0.14169	-0.0417659	0.29204	1.1333	0.959094	1.33916
	WC	Inverse variance weighted	34	0.0020166	0.076305	0.978916	-0.147541	0.151574	1.00202	0.862827	1.16366	68.8204	0.000253222	52.0491
		MR Egger	34	0.140104	0.473001	0.768989	-0.786977	1.06719	1.15039	0.455219	2.90719	68.6325	0.000176783	53.3749	-0.00213212	0.0072049	0.769198
		Weighted median	34	0.0514197	0.0794839	0.517684	-0.104369	0.207208	1.05276	0.900893	1.23024
		Simple median	34	0.0511532	0.080366	0.524449	-0.106364	0.208671	1.05248	0.899097	1.23204
	WTH	Inverse variance weighted	34	-0.0635343	0.0646629	0.325831	-0.190274	0.063205	0.938442	0.826733	1.06525	49.1627	0.0348679	32.8759
		MR Egger	34	-0.27048	0.401155	0.504992	-1.05674	0.515783	0.763013	0.347586	1.67495	48.7463	0.029328	34.354	0.00319275	0.00610622	0.604668
		Weighted median	34	-0.0731725	0.0796711	0.358393	-0.229328	0.0829829	0.929441	0.795068	1.08652
		Simple median	34	-0.0741365	0.0783221	0.343863	-0.227648	0.0793748	0.928545	0.796405	1.08261
	TG	Inverse variance weighted	40	-0.0564782	0.0569051	0.320955	-0.168012	0.0550559	0.945087	0.845344	1.0566	234.545	9.55492e-30	83.3721
		MR Egger	40	-0.0149936	0.364858	0.967436	-0.730116	0.700129	0.985118	0.481853	2.01401	234.463	3.93595e-30	83.7928	-0.000639215	0.00555132	0.908935
		Weighted median	40	-0.0303613	0.0462233	0.511283	-0.120959	0.0602363	0.970095	0.88607	1.06209
		Simple median	40	-0.02996	0.0473165	0.526614	-0.1227	0.0627803	0.970484	0.884529	1.06479
SE , Standard Error; CI, confidence interval; BMI, body mass index;EA ,educational attainment; WTH, waist-to-hip ratio; HC, hip circumference; WC, Waist Circumference; CRP, C-reactive protein; MR, Mendelian randomization; NA, not available; OR, odds ratio; SNP, single nucleotide polymorphism; T2D, type 2 diabetes; TG, triglycerides;

## Sheet: Sup table 9 MVMR ZY
Supplementary Table 9. Results of the Mendelian randomization study bewteen Mediator factors and outcome
Outcome	Leisure television watching											Leisure computer use
	Mediator	SNPs	Beta	SE	P-val	lo_CI	up_CI	or	lo_or_ci95	up_or_CI95		Mediator	SNPs	Beta	SE	P-val	lo_CI	up_CI	or	lo_or_ci95	up_or_CI95
T2D	BMI	432	0.815115	0.0738552	2.54294e-28	0.670359	0.959872	2.25944	1.95494	2.61136		BMI	444	0.91251	0.0628233	8.41228e-48	0.789376	1.03564	2.49057	2.20202	2.81692
	body fat precent	6	0.19897	0.174467	0.254101	-0.142985	0.540924	1.22014	0.866767	1.71759		body fat precent	9	0.474074	0.283662	0.0946699	-0.081904	1.03005	1.60653	0.92136	2.80121
	WTH	25	0.495662	0.11567	1.82629e-05	0.268948	0.722375	1.64158	1.30859	2.05932		WTH	31	0.385	0.144672	0.00778654	0.101442	0.668558	1.46961	1.10677	1.95142
	TG	223	0.28198	0.0600829	2.68978e-06	0.164218	0.399743	1.32575	1.17847	1.49144		TG	According to lasso regression results remove
	EA	240	-0.339568	0.108776	0.00179794	-0.552769	-0.126368	0.712078	0.575355	0.881291		EA	According to lasso regression results remove
	CRP	According to lasso regression results remove										CRP	According to lasso regression results remove
BMI, body mass index; CI, confidence interval; MR, Mendelian randomization; NA, not available; OR, odds ratio; SNP, single nucleotide polymorphism; T2D, type 2 diabetes; WTH, waist-to-hip ratio; TG, triglycerides; EA ,educational attainment; CRP, C-reactiveprotein; lasso regression, Least absolute shrinkage and selection operator regression;SE , Standard Error; The main application of Lasso Regre…
